# Supplementary material for: A truncated anti-CRISPR protein prevents spacer acquisition but not interference
Source: Nat Commun. 2022 May 19;13:2802. doi: 10.1038/s41467-022-30310-x (PMC9120153; doi:10.1038/s41467-022-30310-x)
Supplement: Supplementary file 3 — Source Data [file 41467_2022_30310_MOESM3_ESM.xlsx]

## Sheet: Sheet1
				Replicates phage titers Figure 1a
		n=1
				DG7710		BIM-1335		BIM-AcrD1126=BIM36		BIMAcrD3288
			2972	990000000	810000000	4900	4600	627000000	710000000	725000000	750000000
			D1126	1000000000	940000000	1500000000	1100000000	4900	4700	980000000	990000000
			D3288	1300000000	1050000000	1000000000	1080000000	930000000	900000000	5500	4900
		n=2
				DG7710		BIM-1335		BIM-AcrD1126=BIM36		BIMAcrD3288
			2972	940000000	890000000	3600	3100	172000000	120000000	570000000	630000000
			D1126	420000000	510000000	680000000	700000000	6000	4500	790000000	920000000
			D3288	1020000000	1040000000	1010000000	980000000	800000000	680000000	2100	2800
		n=3
				DG7710		BIM-1335		BIM-AcrD1126=BIM36		BIMAcrD3288
			2972	860000000	880000000	2500	3500	144000000	166000000	610000000	700000000
			D1126	380000000	350000000	760000000	810000000	3100	4200	660000000	600000000
			D3288	740000000	750000000	870000000	910000000	960000000	1040000000	3300	3600

## Sheet: Sheet3
	Data Fig 3a - Spacer acquisition rate
			Blast is ambiguous (Too many mismatch)	One repeat or less	Two repeats	Three repeats	More repeats	%acquisition
	WT (empty PNZ123)	n=1	0.557699	2.46517	74.3304	22.6331	0.0136071	22.6468
	WT (empty PNZ123)	n=2	2.713	6.99478	59.5768	30.6702	0.0453081	30.7155
	WT (empty PNZ123)	n=3	2.00752	4.19142	47.7679	45.9272	0.105946	46.0331
	AcrIIA6D1811-59aa	n=1	1.91645	4.71607	54.1264	39.2273	0.0137529	39.241
	AcrIIA6D1811-59aa	n=2	2.44177	3.01359	8.79475	85.7148	0.0351042	85.7499
	AcrIIA4	n=1	1.42471	5.86075	83.3617	9.21006	0.142808	9.35287
	AcrIIA4	n=2	1.74206	4.96275	68.2408	24.5623	0.49214	25.0544
	AcrIIA5D1126	n=1	0.634177	4.28672	94.5185	0.560619	0	0.560619
		n=2	5.95962	24.9779	61.4881	7.49246	0.0819507	7.57441
	AcrIIA6D1811	n=1	0.511725	4.32904	94.7939	0.365332	0	0.365332
		n=2	3.35798	13.9487	82.5031	0.190167	0	0.190167
	AcrIIA6D1811-59aa	n=1	0.485764	3.27662	94.3856	1.85183	0.000169256	1.852
		n=2	1.50146	6.02482	84.6741	7.73807	0.0615538	7.79962
		n=3	1.68018	7.23618	87.3759	3.70163	0.00614537	3.70777
	AcrIIA6123	n=1	0.577107	3.91018	95.4842	0.0285424	0	0.0285424
		n=2	1.56035	8.20152	90.1151	0.123078	0	0.123078
	AcrIIA6DT1	n=1	0.430362	2.93015	95.92	0.71344	0.00608575	0.719526
		n=2	5.80037	24.822	68.686	0.679302	0.012283	0.691585

## Sheet: Sheet4
	Data - Spacer targets abundance Figure 3a, Figure S10 and Figure S11a
	pNZAcr	Replicate	mismatches	% Hits on pNZ123	%Hits on bacterial genome DGCC7710	ACR
	WT (empty PNZ123)	n=1	0	0.99771	0.00220958	0
			1	0.997448	0.00247522	0
		n=2	0	0.99875	0.000981982	0
			1	0.998759	0.000982413	0
		n=3	0	0.999599	0.000382805	0
			1	0.999464	0.00049599	0
	AcrIIA4	n=1	0	0.987974	0.0114862	0
			1	0.987521	0.0119042	0
		n=2	0	0.996872	0.00304081	0
			1	0.994153	0.00571099	0
	AcrIIA5D1126	n=1	0	0.873134	0.0248756	0.10199
			1	0.868837	0.027907	0.103256
		n=2	0	0.904943	0.00265394	0.0923776
			1	0.901887	0.00291095	0.0951237
	AcrIIA6D1811	n=1	0	0.857391	0.0423188	0
			1	0.846756	0.0455591	0
		n=2	0	0.792899	0	0
			1	0.803987	0	0.00664452
	AcrIIA6D1811-delta59aa	n=1	0	0.880983	0.00790625	0
			1	0.878137	0.00829074	0
		n=2	0	0.92466	0.00194483	0
			1	0.922856	0.00251347	0
		n=3	0	0.908614	0.00165822	0
			1	0.906602	0.00254723	0
	AcrIIA6123	n=1	0	0.884892	0.0647482	0.028777
			1	0.853107	0.0903955	0.039548
		n=2	0	0.918269	0.00480769	0.0769231
			1	0.93617	0.0035461	0.0602837
	AcrIIA6DT1	n=1	0	0.742173	0.226911	0.013544
			1	0.732028	0.233854	0.0139116
		n=2	0	0.799189	0.0129817	0.172819
			1	0.822076	0.0115321	0.107633

## Sheet: Sheet2
	EOPs		Mean of 3 independent replicates			Figure 2c
			DG7710	CR1	SD
		pNZ123	990000000	4941.67	1.83848e+08	2392.38
		AcrIIA4	9.78333e+08	5534.17	3.15552e+08	2848.5
		AcrIIA6-DT1	1.26167e+09	1.02833e+09	2.99342e+08	8.24958e+07
		AcrIIA6-123	9.73333e+08	5100	4.33692e+08	2687.01
		AcrIIA6-1811	9.86667e+08	1.06667e+09	2.92271e+08	1.7442e+08
		AcrIIA6-1811-59	1110000000	5524.17	3.86552e+08	3548.5
